# Supplementary material for: BatCount: A software program to count moving animals
Source: PLoS One. 2023 Mar 16;18(3):e0278012. doi: 10.1371/journal.pone.0278012 (PMC10019661; doi:10.1371/journal.pone.0278012)
Supplement: S1 Table — Summary output table for the S1 Video. (XLSX) [file pone.0278012.s003.xlsx]

## Sheet: Sheet1
	Region 1 Top	Region 1 Right	Region 1 Bottom	Region 1 Left	Emergence and Transit Sums Region 1
Enter	88	0	33	0	60
Exit	37	1	100	0	17
