# Supplementary material for: BatCount: A software program to count moving animals
Source: PLoS One. 2023 Mar 16;18(3):e0278012. doi: 10.1371/journal.pone.0278012 (PMC10019661; doi:10.1371/journal.pone.0278012)
Supplement: S2 Table — Manual and software counts for all video segments analyzed in the manuscript. (XLSX) [file pone.0278012.s004.xlsx]

## Sheet: Sheet1
Location	Manual count sum	Bat count sum
MYGR1	91	84
MYGR1	201	202
MYGR1	10	8
MYGR1	7	7
MYGR1	-1	-1
MYGR1	19	17
MYGR1	380.5	317
MYGR1	4	3
MYGR1	13	12
MYGR1	10	9
MYGR1	403	371
MYGR1	12	11
MYGR1	-1	0
MYGR1	56.5	49
MYGR1	210.5	199
MYGR1	428	395
MYGR1	5	4
MYGR1	160	143
MYGR1	432	396
MYGR1	9	10
MYGR2	43	42
MYGR2	405	357
MYGR2	570	505
MYGR2	236	226
MYGR2	19	18
MYGR2	8	12
MYGR2	24.5	23
MYGR2	166.5	152
MYGR2	26.5	26
MYGR2	58.5	57
MYGR2	441	393
MYGR2	482.5	408
MYGR2	53.5	54
MYGR2	4.5	4
MYGR2	667	611
MYGR2	316.5	278
MYGR2	65.5	58
MYGR2	101	95
MYGR2	68	66
MYGR2	15	13
MYGR3	5	4
MYGR3	9	7
MYGR3	36	35
MYGR3	-1	-1
MYGR3	0	1
MYGR3	82	76
MYGR3	16	11
MYGR3	412	380
MYGR3	558.5	515
MYGR3	254	230
MYGR3	4	2
MYGR3	64	52
MYGR3	501	490
MYGR3	57	53
MYGR3	701	671
MYGR3	2	2
MYGR3	0	0
MYGR3	473	482
MYGR3	0	1
MYGR3	89	83
MYGR4	695	518
MYGR4	450	304
MYGR4	8	7
MYGR4	526	399
MYGR4	239	175
MYGR4	3	0
MYGR4	1	4
MYGR4	53	41
MYGR4	3	2
MYGR4	2	1
MYGR4	797	548
MYGR5	399	184
MYGR5	0	-1
MYGR5	20	4
MYGR5	206	90
MYGR5	305	155
MYGR5	455	196
MYGR5	397.5	250
MYGR5	84	43
MYGR5	156	65
MYGR5	165	105
MYGR5	-1	-2
MYGR5	1	0
MYGR5	73	39
MYGR5	31	14
MYGR5	4	0
MYGR5	431.5	236
MYGR5	7	1
MYGR5	109	61
MYGR5	73	38
MYGR5	11	8
MYGR6	7	6
MYGR6	95	88
MYGR6	27	12
MYGR6	95.5	46
MYGR6	3	1
MYGR6	16	0
MYGR6	7	-15
MYGR6	48	18
MYGR6	-1	4
MYGR6	-5	7
MYGR6	9	9
MYGR6	-2	-10
MYGR6	55	63
MYGR6	10	1
MYGR6	10	1
MYGR6	80	51
MYGR6	9	8
MYGR6	5	-15
MYGR6	2	2
MYGR6	0	-10
TABR1	239	195
TABR1	683	554
TABR1	562	455
TABR1	900	759
TABR1	1134	858
TABR1	956.5	788
TABR1	972	766
TABR1	931	813
TABR1	857	779
TABR1	806	695
TABR1	650	468
TABR1	284	244
TABR1	800	657
TABR1	1070	870
TABR1	890	780
TABR1	419	339
TABR1	992	839
TABR1	1002	834
TABR1	940	838
TABR1	332	276
TABR2	162	140
TABR2	1735	1062
TABR2	1615	1130
TABR2	1255	879
TABR2	809	623
TABR2	384	328
TABR2	364	324
TABR2	149	128
TABR2	164	142
TABR2	123	111
TABR2	926	668
TABR2	2405.5	1425
TABR2	1763	1341
TABR2	910	695
TABR2	560	434
TABR2	440	380
TABR2	302	695
TABR2	201	434
TABR2	93	100
TABR2	-7	2
